# Supplementary material for: A Bio-Guided Screening for Antioxidant, Anti-Inflammatory and Hypolipidemic Potential Supported by Non-Targeted Metabolomic Analysis of Crepis spp
Source: Molecules. 2022 Sep 20;27(19):6173. doi: 10.3390/molecules27196173 (PMC9571268; doi:10.3390/molecules27196173)
Supplement: Supplementary file 1 [file molecules-27-06173-s001.zip]

Archive with 1 entries (1 files):
- molecules-1864457-supplementary.pdf
